# Supplementary material for: A preliminary study: designing and validating projective images of Young’s early maladaptive schema (EMS) domains
Source: BMC Psychol. 2021 Jan 28;9:16. doi: 10.1186/s40359-021-00514-9 (PMC7841900; doi:10.1186/s40359-021-00514-9)
Supplement: Supplementary file 1 — Additional file 1. Images data. [file 40359_2021_514_MOESM1_ESM.xls]

## Sheet: siahmoshtei.j .jmt
Gender	Card1A	Card1B	Card2A	Card2B	Card3A	Card3B	Card4A	Card4B	Card5A	card5B
1	2	3	2	3	2	2	3	2	2	2
1	4	3	1	3	0	3	3	2	0	0
1	3	3	3	3	1	1	3	3	0	2
2	2	1	1	1	2	2	2	0	1	3
2	3	2	2	2	2	3	2	2	2	2
1	4	3	3	3	0	1	0	2	0	0
2	0	2	3	2	2	1	0	0	4	2
2	3	5	3	2	0	2	0	4	0	2
2	3	3	1	0	0	1	2	2	2	1
2	1	1	1	2	2	2	0	2	0	0
2	0	2	2	1	2	2	0	2	4	3
2	3	4	4	4	0	0	2	3	4	2
2	0	0	1	2	0	0	0	1	2	3
1	0	0	0	2	0	1	2	1	0	2
1	3	2	3	3	0	1	0	1	3	3
1	1	3	0	0	2	1	0	3	0	3
2	0	0	3	3	2	3	2	2	1	0
1	3	2	0	1	0	2	0	0	0	3
1	0	3	3	2	0	1	3	3	0	3
1	0	0	3	3	1	1	1	0	0	3
2	1	1	2	3	0	2	1	1	2	3
1	2	2	2	2	0	3	3	0	2	0
2	2	2	3	2	0	0	0	3	4	4
1	4	3	2	3	1	3	2	0	1	3
1	5	5	2	0	1	3	1	0	2	4
2	3	4	3	2	0	1	3	5	2	0
2	2	3	3	1	0	0	3	0	0	4
2	2	3	0	1	0	0	0	1	0	0
1	2	4	2	2	2	2	0	0	2	5
2	2	2	2	2	1	1	2	2	2	2
1	2	3	2	3	0	3	5	0	1	0
2	4	3	4	2	1	1	0	0	2	1
2	3	3	4	4	0	0	0	0	0	0
2	3	3	3	3	3	4	2	0	0	3
1	0	3	2	4	2	0	0	0	1	5
1	1	2	3	2	0	3	0	2	1	4
1	3	3	3	0	0	0	0	3	0	0
2	0	2	2	2	0	0	0	2	2	2
1	4	4	4	3	0	2	2	0	0	4
1	3	3	0	0	0	0	2	0	1	2
2	2	4	1	3	0	3	2	3	3	3
1	4	3	2	4	2	1	3	0	0	0
1	0	0	3	1	3	0	0	0	2	0
2	3	3	3	2	0	4	2	2	2	2
1	3	3	2	3	5	5	3	2	1	0
1	1	3	2	0	1	3	0	2	3	3
1	0	0	0	0	0	2	3	1	3	2
1	3	2	1	3	0	0	1	0	0	2
2	1	2	3	2	0	0	0	0	3	0
2	0	1	2	0	0	0	2	3	2	2
2	2	2	2	1	0	2	2	3	2	0
1	2	1	0	4	4	3	2	4	0	1
1	3	4	2	3	0	4	2	1	4	1
1	4	3	3	2	1	3	0	0	3	1
1	3	2	2	3	2	0	0	0	3	2
1	0	3	2	3	1	3	2	2	0	3
1	3	3	0	0	0	0	0	0	3	1
2	3	4	1	3	0	0	0	0	0	0
1	0	3	1	3	0	0	1	3	0	2
2	3	4	1	0	1	0	2	0	3	0
1	2	3	0	2	0	2	0	0	2	0
2	2	2	1	1	0	0	1	0	1	3
1	0	2	2	0	0	0	0	3	3	0
2	2	2	2	2	0	0	0	1	1	3
2	3	2	2	2	0	3	2	2	0	4
2	4	3	0	3	4	3	0	0	3	0
1	0	1	0	3	0	0	2	1	1	2
2	3	3	1	1	0	1	5	2	1	0
1	3	1	0	2	0	2	4	2	3	1
1	2	2	0	2	0	2	0	2	1	1
1	3	2	2	0	0	2	0	0	1	3
2	2	3	1	0	0	0	1	1	0	0
1	1	1	1	0	0	0	0	0	1	3
2	2	3	3	2	2	2	1	1	0	0
2	4	3	0	0	0	4	0	2	3	4
1	2	3	4	2	0	0	3	2	0	0
1	1	3	0	3	3	3	0	0	2	0
2	2	3	0	2	0	0	0	1	1	0
2	2	2	1	3	0	2	0	0	3	2
2	3	1	2	3	3	2	0	2	1	0
2	4	3	2	1	0	1	0	2	4	4
2	3	2	0	2	1	3	2	3	1	0
2	2	3	0	2	0	0	4	3	3	4
1	3	2	0	2	0	3	2	1	1	1
1	4	3	1	3	1	4	4	3	5	2
2	3	2	4	2	0	1	1	0	0	0
1	0	3	2	0	0	0	0	0	4	3
1	3	4	3	1	0	2	0	2	3	2
2	5	4	0	0	0	0	0	0	3	3
2	0	4	0	0	0	0	0	1	2	3
1	3	3	0	3	2	2	2	4	0	0
2	4	3	3	4	0	3	0	2	4	4
2	2	3	0	3	2	2	2	3	4	2
1	3	2	2	0	0	0	0	3	0	0
1	3	3	3	3	0	1	0	0	0	2
2	3	0	3	3	0	0	2	3	3	1
1	3	3	2	3	1	0	0	2	3	3
2	3	4	1	1	0	2	0	1	3	2
2	1	3	1	1	0	3	3	2	5	3
2	3	2	2	3	0	0	0	0	0	1
1	2	3	4	2	0	0	3	2	0	0
1	3	3	1	1	0	1	5	2	1	0
